# Supplementary material for: Effects of Drought on the Growth of Lespedeza davurica through the Alteration of Soil Microbial Communities and Nutrient Availability
Source: J Fungi (Basel). 2022 Apr 10;8(4):384. doi: 10.3390/jof8040384 (PMC9025084; doi:10.3390/jof8040384)
Supplement: Supplementary file 1 [file jof-08-00384-s001.zip]

Archive with 1 entries (1 files):
- jof-1655200-supplementary.pdf
